# Supplementary material for: Microbial and Chemical Profiles of Commercial Kombucha Products
Source: Nutrients. 2022 Feb 5;14(3):670. doi: 10.3390/nu14030670 (PMC8838605; doi:10.3390/nu14030670)
Supplement: Supplementary file 1 [file nutrients-14-00670-s001.zip]

Archive with 1 entries (1 files):
- nutrients-1572293-supplementary-done.pdf
